# Supplementary material for: Design and Validation of an Instrument for Evaluating Training and Education for Health and Proper Use of Vaccines “VACUNASEDUCA”
Source: Int J Environ Res Public Health. 2021 Jul 8;18(14):7321. doi: 10.3390/ijerph18147321 (PMC8304289; doi:10.3390/ijerph18147321)
Supplement: Supplementary file 1 [file ijerph-18-07321-s001.zip]

Archive with 1 entries (1 files):
- ijerph-1207152-supplementary.pdf
